# Supplementary material for: Adsorption Behavior of Toxic Carbon Dichalcogenides (CX2; X = O, S, or Se) on β12 Borophene and Pristine Graphene Sheets: A DFT Study
Source: Nanomaterials (Basel). 2022 Sep 29;12(19):3411. doi: 10.3390/nano12193411 (PMC9565509; doi:10.3390/nano12193411)
Supplement: Supplementary file 1 [file nanomaterials-12-03411-s001.zip]

Archive with 1 entries (1 files):
- nanomaterials-1934235-supplementary.pdf
